# Supplementary material for: Relationship of Thyroid Function with Renal Hemodynamics and Cholesterol Metabolism in Proteinuric Kidney Disease: A Pilot Study
Source: Metabolites. 2024 Feb 7;14(2):111. doi: 10.3390/metabo14020111 (PMC10892275; doi:10.3390/metabo14020111)
Supplement: Supplementary file 1 [file metabolites-14-00111-s001.zip]

Archive with 1 entries (1 files):
- metabolites-2845400-supplementary.pdf
